# Supplementary material for: JNK activation dynamics drive distinct gene expression patterns over time mediated by mRNA stability
Source: NPJ Syst Biol Appl. 2025 Oct 21;11:117. doi: 10.1038/s41540-025-00590-2 (PMC12540708; doi:10.1038/s41540-025-00590-2)
Supplement: Supplementary file 2 — SupplementalData 1 [file 41540_2025_590_MOESM2_ESM.xlsx]

## Sheet: Genes by Cluster
Supplemental Data 1: Genes within each identified cluster
S1	S2	S3	T1	T2	T3	T4	T5	T6	T7	T8	P1	P2	P3	P4	P5	P6	P7	P8
ABL2	ADM	ABCA7	ABLIM1	ACKR3	ACTG2	ADAMTS6	ABL2	ADAMTS10	AHRR	ARHGAP11B	ABTB2	ABHD5	ABCC5	ABLIM1	ADRB2	ABL2	ABHD8	ADAMTS6
ABRAXAS2	ADRB2	ABCC5	ANXA10	ADRA1B	ADAMTS1	AKAP12	ADRB2	ADAMTS15	ATXN1	BICRA	ACBD7	ADAM19	AHDC1	ACTG2	ARID5A	ANGPTL4	ACKR3	ANKRD1
ACTG2	ALDH1B1	ABHD3	ARAP2	ANKEF1	ADTRP	ANGPTL4	ARID3B	ADM	BBC3	BRICD5	ANGPTL2	ADAMTS1	ARHGAP11B	ANXA10	ARID5B	ARC	ADAMTS10	AREG
ADAM19	AMOTL2	ABHD8	ATP2B1	APOL6	ANKRD1	ARC	ARID5A	AHR	BFSP1	CCDC142	ANKEF1	ADTRP	BBS12	ARAP2	ARL5B	ARID3B	ADAMTS15	ATP1B1
ADAMTS1	ARAP2	ABTB1	BAIAP2	ASAP3	ATP1A3	AREG	ARID5B	APOLD1	BTBD11	CDKN1B	ARHGAP24	AGO2	BCORL1	ATP10A	ATF3	ASDURF	ADM	BCL10
ADAMTS5	ARC	ACKR3	BAK1	AVPI1	BATF3	ATP1B1	ARL5B	ARHGAP24	BTBD19	DLX5	ARHGEF25	AKAP12	BICRA	ATP2B1	ATP6V1FNB	BACH1	ADORA1	BEX2
ADAMTS6	ARID3B	ADAMTS10	BEND3	BBS12	BMP2	BCL10	ATF3	ATOH8	CRISPLD2	DNASE1	ARSI	AMIGO2	BRICD5	BAIAP2	BCAR3	CASP3	ADRA1B	BIRC3
ADTRP	ARID5A	ADAMTS15	CACHD1	BCL2L11	BMPER	BEX2	ATP6V1FNB	BAMBI	CYP1B1	EFNA4	ARTN	ASB1	C19orf71	BAK1	BCL6	CCL3	AHR	C11orf71
AEN	ARID5B	ADORA1	CAMKK1	BCL2L2-PABPN1	CHSY3	BIRC3	BACH1	BCL3	CYRIA	EGFL8	ASAP3	ATP1A3	CCDC142	BEND3	BDNF	CGB7	APOL6	C11orf96
AFF4	ARL5B	ADRA1B	CASS4	BMF	CLIP2	C11orf71	BCAR3	CAND2	DHRS3	ENSG00000271698	ATP8B3	BATF3	CCNG2	CACHD1	BHLHE40	CHMP1B	APOLD1	C3orf52
AIMP1	ATF3	AGER	CBLB	BMP4	CNN1	C11orf96	BCL6	CDC25C	ENSG00000255663	ENSG00000284946	ATXN1	BMP2	CDKN1B	CAMKK1	BTG2	CLCF1	ARHGEF10L	C6orf141
AIMP2	ATP1B1	AHDC1	CMKLR1	C1orf226	COL6A3	C3orf52	BDNF	CDC42EP4	ENSG00000283189	ENSG00000285641	BBC3	BMPER	CHD7	CBLB	C14orf28	CREB5	ATOH8	CASS4
AKAP12	B3GNT2	AKAP5	DIRAS1	CABLES1	CRIP2	C6orf141	BHLHE40	CDKN2D	EVI2B	ENSG00000286905	BFSP1	CAMK2B	DNASE1	CHSY3	CBX4	DLX2	BAMBI	CBARP
AKIRIN1	BACH1	ALAD	DLK2	CACFD1	CRLF1	CBARP	BHLHE41	DNMT3B	GABARAPL1	FAM193B	BHLHE41	CDCP1	EFNA4	CLIP2	CCN2	DUSP4	BCL2L11	CCDC190
ALKBH1	BCAR3	ALDH5A1	DNAJB4	CASTOR2	CSF2	CCDC190	BTG2	DSN1	GPR162	GNB3	BTBD19	CDK17	EGFL8	CMKLR1	CDKN1A	DUSP5	BCL2L2-PABPN1	CCL2
AMIGO2	BCL6	ALG6	DOCK10	CAVIN2	DAW1	CCL2	C14orf28	ENSG00000266086	GPRC5C	HCN3	BTN3A1	CHIC2	ENGASE	CRIP2	CSRNP1	DYNLT4	BCL3	CD274
AMMECR1L	BHLHE40	ANG	DPF3	CDK18	DGKI	CD274	CBX4	ENSG00000285920	IFITM10	IL18BP	BTN3A3	CLMP	ENSG00000271698	DAW1	CXCL1	EGR3	BMF	CD83
ANGPTL4	BIN3	ANGPTL2	EFR3B	CDKN2B	DSP	CD83	CCN2	EPOR	IQCA1	KCTD21	C20orf96	CRLF1	ENSG00000277400	DIRAS1	CXCL3	ELL	BMP4	CITED2
ANKRD1	C11orf71	ANKEF1	ELFN1	CIART	ENSG00000285025	CLDN1	CDKN1A	ESPL1	JDP2	LIME1	C3orf18	CSGALNACT2	ENSG00000284946	DLK2	DACT1	ENSG00000258465	C1orf226	CLDN1
ANKRD13A	C3orf52	ANKRD10	ENAH	COL4A3	ENSG00000288841	CRISPLD1	CGB7	FAM117B	LRRN1	MAP3K1	CABLES1	DAB2	ENSG00000284976	DNAJB4	DDIT3	ETS1	C21orf58	CNN1
ANKRD18A	C6orf141	APAF1	ENSG00000283239	CTIF	ESM1	CXCL3	CHMP1B	FBXO32	MXI1	OTX2	CACNG7	DGKI	ENSG00000285505	DOCK10	DUSP1	ETS2	CAND2	COL6A3
AREG	CASS4	APOL6	ENTPD7	CYP26B1	ETV4	CXCL8	CLCF1	FOXE1	MYO18A	PHF12	CAVIN2	DKK2	ENSG00000285641	DPF3	DUSP10	F3	CASTOR2	CRISPLD1
ARHGAP11B	CBARP	ARHGEF25	ERFL	DAAM2	FAM241A	DKK1	CREB5	FZD2	NDRG4	PIF1	CDH18	DSP	ENSG00000285779	EFR3B	DUSP16	FAM83G	CDC25C	CSF2
ARRDC4	CBX4	ARL15	FAM102A	DAPK1	FLNC	DUSP5	CSRNP1	GARRE1	PBX1	PLAG1	CDK18	E2F7	ENSG00000286905	ELFN1	DUSP2	FILIP1L	CDC42EP4	CXCL8
ARSJ	CCDC190	ARRDC3	FAM131B	DDIT4	G0S2	DUSP6	CXCL1	GLIS2	PIK3IP1	SETD1B	CDKN2B	ELOVL7	FAM193B	ENAH	DUSP8	FOSB	CDKN2D	DKK1
ASB1	CCDC71L	ARSI	FAM83H	DUSP10	GALNT4	DYNLT4	DACT1	HAS3	PLEKHA7	TICRR	CIART	ENSG00000288841	FBXO43	ERFL	EDN1	FOXC2	CKLF-CMTM1	DUSP6
ATF4	CCDC85B	ARTN	FST	ENSG00000260342	GP1BB	EGR4	DDIT3	HSD17B7	RAB26	TNFRSF10D	COL4A3	ENTPD7	FIGN	ETV4	EFNA1	GBX2	CNNM1	EGR4
ATP2B1	CCL2	ASAP3	GFPT2	FAM229A	HAS2	ENSG00000259132	DLX2	ID2	RASL11A	TNFRSF25	CRISPLD2	ESM1	FKBPL	FAM102A	EFNB2	GPCPD1	COQ8A	ENSG00000259132
B3GALT1	CCL3	ASB13	GLI2	FHDC1	HCN2	ENSG00000285976	DUSP1	KSR1	TSPAN15	TRIB2	CTF1	FAM241A	GID4	FAM131B	EGR1	GSX2	CREB3L4	ENSG00000283239
BAIAP2	CCN1	ASIC1	GPR137C	FOXN3	HERPUD1	ETS1	DUSP16	LDLR	VSIR	TSSK3	CTIF	FLNC	GNB3	FAM83H	EGR2	HBEGF	CYB5RL	ENSG00000285976
BAK1	CCN2	ATOH8	GPR68	FOXO4	HHIP	FEM1B	DUSP2	LIN52	WNT7B	ZNF337	CYP1B1	FRMD6	HCN3	FST	ENSG00000249240	HDAC9	DAPK1	ENSG00000289565
BATF3	CD83	ATP23	HIVEP3	GJD3	HSPA5	FGF1	DUSP4	LIPE		ZNF419	CYP26B1	G0S2	HDHD3	GFPT2	ERRFI1	HIVEP1	DDIT4	FEM1B
BCL10	CDC42EP2	ATP8B3	HTD2	GPRC5A	HSPB7	FGF5	DUSP8	LRATD2		ZNF497	CYRIA	GALNT4	IGIP	GLI2	FEM1C	HIVEP2	DENND2A	FGF1
BDNF	CDKN1A	B4GALNT4	IFNE	HBP1	IGF2R	FOSB	EDN1	MBOAT1		ZNF607	DAAM2	GBP3	IL18BP	GPR137C	FOS	ID2	DLX5	FGF5
BICD1	CEBPB	B4GAT1	IGF1R	HEG1	IGFBP3	FOXC2	EFNA1	MTCL1		ZNF658	DHRS3	GTPBP4	KBTBD7	GRB14	FOSL1	IL11	DNMT3B	GBP1
BIRC2	CEBPD	BBC3	IGFBP1	HTR1D	IL27RA	GBP1	EFNB2	MXD3		ZNF692	DMRTA1	H2AC18	KCTD21	HCN2	FOXC1	ING2	DSN1	GBP2
BIRC3	CGB2	BBS2	INSYN2A	IFIT1	IL6	GBP2	EGR1	NR1D1		ZNF775	DYRK1B	HAS2	LIME1	HTD2	FOXD1	INSYN2B	ENSG00000260342	GOLGA8F
BLZF1	CGB7	BCHE	ITGB8	ITGB4	ITGA2	GBX2	EGR2	PALMD		ZNF780A	ENSG00000285238	HHIP	MAB21L1	IFNE	FZD8	IRAK2	ENSG00000266086	GP1BB
BMP2	CHMP1B	BCL2L11	JARID2	KLHL24	KCNK3	GOLGA8F	EGR3	PCED1B		ZSWIM3	EPB41	HLX	MAP3K1	IGF1R	GADD45A	IRX5	ENSG00000283189	GPR183
BMPER	CHSY1	BCL2L2-PABPN1	KCNJ8	LZTS1	KREMEN2	GPR183	ENSG00000249240	PIK3R3			ETV1	HMGA2	NFKBIZ	IGFBP1	GADD45B	ITPRIP	ENSG00000285920	GPR3
BMPR1B	CLCF1	BCL3	KCTD12	MGARP	KRT34	GPR3	ERRFI1	PIM1			EVI2A	HS3ST3A1	NOL4L	IKZF2	GATA2	KBTBD8	EPOR	GPR68
BNC1	CPEB2	BCL9	MAP3K4	MMP11	KRTAP4-12	H2AC19	ETS2	PLEKHA6			EVI2B	HSPB7	OTX2	IL27RA	GEM	KCTD11	ESPL1	GREM1
BNIP1	CREB5	BHLHE41	MAP6D1	MYLIP	LAMB3	H2BC21	F3	PLPP3			FOXN3	IGFBP3	PHF12	INSYN2A	GPR75	MAFF	FAM117B	H2AC19
BORA	CRISPLD1	BMF	MEIS3	NANOS1	MANF	HES4	FEM1C	PPAN-P2RY11			FOXO4	IL32	PIF1	IRX3	HES1	MAFK	FAM229A	H2BC21
BRF2	CSF2	BMP4	MMP16	NEK11	MAP3K7CL	HLX	FILIP1L	PPM1H			GABARAPL1	IL6	PLAG1	ITGA2	IER2	MEX3B	FBXL20	HES4
BRIX1	CSRNP1	BMP6	MYB	NR1D2	METTL7B	HSPB8	FOS	PRKCE			GLIS1	KBTBD11	PPARA	ITGB8	IER3	MFSD2A	FBXO32	HIVEP3
BYSL	CTTNBP2NL	BRICD5	NAT8L	PDE5A	MGLL	IFRD1	FOSL1	PTPRJ			GPR162	KCNK3	SETD1B	JARID2	IER5	NEDD9	FOXE1	HOMER1
C10orf88	CXCL1	BTBD19	NAV3	PELI2	NOP2	IL11	FOXC1	RARA			GPRC5A	KCTD12	SYNGAP1	KCNJ8	IER5L	NET1	FOXS1	HRH1
C18orf25	CXCL3	BTD	NLRP10	PER3	NPAS1	IL1B	FOXD1	RHOBTB1			GPRC5C	KREMEN2	TBC1D3L	KLF13	IFFO2	NFKBIE	FRAT1	HSPB8
C21orf91	CXCL8	BTG2	NR3C2	PKP2	ODC1	ING2	FZD8	RNF44			HEG1	KRT34	TICRR	LEF1	INSIG1	NTF4	FZD2	ICAM1
C2orf42	DACT1	BTN3A1	NTNG1	PLCE1	OSBP2	INHBA	GADD45A	RUNX2			HTR1B	LAMB3	TNFRSF10D	MAP3K4	IQCJ-SCHIP1	PINLYP	GARRE1	IFRD1
CACHD1	DCUN1D3	BTN3A2	OSBPL6	PLD1	P2RX5	KBTBD11	GADD45B	SHISA2			IFIH1	LRRC8C	TNFRSF25	MAP6D1	IRF1	PLCXD1	GJD3	IL1B
CASP3	DDIT3	BTN3A3	PAQR5	PLSCR4	PCDHGC5	KCNF1	GATA2	SLC16A14			IFIT1	MAK16	TRIB2	MBOAT2	JAG1	PMAIP1	GLIS2	INHBA
CBLB	DDX59	C15orf65	PCDH1	PNRC1	PLAT	KITLG	GEM	SLC25A42			IFIT2	MAP3K7CL	TSSK3	MEIS3	JUN	POLR1G	GPR39	KCNF1
CCDC112	DKK1	C19orf71	PCDH7	PPP1R3C	PLAUR	KLF13	GPCPD1	SLC30A4			IFITM10	METTL7B	TUBD1	MFAP3L	JUNB	PPP1R15A	HAS3	KITLG
CCDC59	DLX2	C1QTNF6	PRR5	RARB	PNP	KLF5	GPR75	SMAD3			IFT140	MGLL	ZNF248	MMP16	JUND	PXDC1	HBP1	KLF5
CCDC86	DOCK10	C1orf226	PTPRE	REC8	PODXL	KRTAP1-5	GSX2	SMAD6			IQCA1	MICAL2	ZNF292	MYB	KDM6B	RASA2	HSD17B7	KRTAP1-5
CCNF	DOT1L	C20orf96	RAB7B	RNF207	PRRG3	KRTAP2-3	HBEGF	SOX4			IQCD	MOK	ZNF337	NAT8L	KLF10	RHOB	ITPKB	KRTAP2-3
CCNT1	DUSP1	C21orf58	RASAL2	SLC12A8	PTX3	LIF	HES1	SSH1			ITGB4	MYPN	ZNF419	NAV3	KLF11	SAMD4A	JMY	KRTAP4-12
CD274	DUSP10	C3orf18	RBMS1	SLC29A2	RGMB	MAP2K3	HTR1B	TCF7L2			KCTD4	NFX1	ZNF497	NPAS1	KLF3	SERTAD1	KSR1	KRTAP4-8
CDCP1	DUSP16	CABLES1	RDH10	SLC2A12	RILP	METRNL	IER2	TEN1-CDK3			KIZ	NIFK	ZNF607	NR3C2	KLF6	SLC19A2	LDB1	LIF
CDK17	DUSP2	CABLES2	RGS20	SLC40A1	RSC1A1	MFSD2A	IER3	TESMIN			KLHL24	NKX3-1	ZNF658	NTNG1	KLF7	SLC4A7	LIN52	MAP2K3
CDK6	DUSP4	CACFD1	RGS4	SLC46A3	SEL1L3	MSC	IER5	TLE3			LCTL	NLRP10	ZNF692	OSBPL6	KLF9	SMAD7	LIPE	METRNL
CDKL5	DUSP5	CACNG7	RTN4R	SREBF1	SELPLG	NAB2	IER5L	TRIM6			LMOD1	ODC1	ZNF775	P2RX5	KLHL21	SMOX	LRATD2	MSC
CDKN2AIP	DUSP6	CACNG8	SAMD11	STON1	SEMA7A	NABP1	IFFO2	USP54			LRRN1	OSBP2	ZNF780A	PAQR5	LDLR	SMURF2	MBOAT1	NAB2
CEBPZ	DUSP8	CADM1	SH3BP5	TEF	SEPTIN5	NET1	INSIG1	WNT3			MBNL2	PDLIM4	ZNF862	PCDH1	LFNG	SNAI1	MEX3A	NFATC2
CEP170	DYNLT4	CAMK2G	SHC4	TNFRSF1B	SERPINB2	NFKB1	IQCJ-SCHIP1	ZFP36L2			MED20	PLAUR	ZSCAN2	PCDHGC5	LURAP1L	SNAI2	MTCL1	NFKB1
CFAP58	EDN1	CAND2	SLC41A2	TP53INP1	SERPINE1	NFKB2	IRAK2	ZRANB3			MINDY1	PMEPA1	ZSWIM3	PLAT	MAP3K8	SNURF	MXD3	NFKB2
CFLAR	EFNB2	CAPN5	SSBP3	VMAC	SH3RF1	NIPAL1	IRF1				MMP11	PNP		PRR5	MB21D2	SOCS1	MYLIP	NIPAL1
CGB3	EGR1	CAPS	SSTR1	YPEL3	SLC20A1	NIPAL4	IRX5				MXI1	PODXL		PTPRE	MCL1	SOWAHC	MYLK2	NIPAL4
CHD7	EGR2	CASTOR2	TBX2	ZBED3	SLCO4A1	NTF4	ITPRIP				MYO18A	PTP4A1		RAB7B	MIDEAS	SPATA2L	NR1D1	PCDH7
CHIC2	EGR3	CAVIN2	TET3	ZNF395	SLIT2	PDGFA	JAG1				MZF1	PTX3		RASAL2	MIDN	SPRY4	OSR1	PDGFA
CHST3	EGR4	CCDC102A	TNFAIP8L3		SPNS2	PHLDA2	JUN				NANOS1	RAPH1		RBMS1	MNT	SPSB1	PALMD	PHLDA2
CITED2	EID3	CCDC134	TNFRSF19		TAFA3	PMEPA1	JUNB				NDRG4	RFLNB		RDH10	MXD1	SYDE2	PCED1B	PTGS2
CLDN1	ENC1	CCDC77	TNFRSF21		TAGLN	POLR1G	JUND				NR1D2	RGMB		RTN4R	NAB1	TMEM88	PDE5A	PTHLH
CLMP	ENSG00000258311	CCN3	TNS1		TCF7	PTGS2	KBTBD8				OMA1	RGS20		SAMD11	NABP1	USP36	PIK3R3	RASSF8
CMKLR1	ENSG00000260643	CCNG1	TRPC4		TFPI2	PTHLH	KCTD11				ORAI3	RILP		SEL1L3	NFIL3	UTP14C	PLEKHA6	RELB
CNN1	EPC1	CCNG2	TSLP		THSD1	RASSF8	KDM6B				P2RX6	RRP1		SEPTIN5	NFKBIA	VPS37B	PLK2	RGCC
CNST	ERRFI1	CD24	ZEB1		TMEM158	RELB	KLF10				PAPPA	RRP12		SH2B3	NOCT	WDR43	PLPP3	RGS2
COA7	ETS1	CDC42EP4	ZNF365		TMEM200A	RGCC	KLF11				PBX1	S1PR3		SH3BP5	NPAS4	ZNF274	PPAN-P2RY11	RGS4
COPS2	ETS2	CDH18	ZNF469		TNC	RGS2	KLF3				PCMTD1	SAT1		SH3BP5L	NR4A1	ZNF441	PPP1R3C	RRAD
COX19	ETV3	CDK18			TNFAIP8	RND3	KLF6				PCMTD2	SCG5		SH3RF1	NR4A2	ZSWIM6	PRKCE	RSC1A1
CPED1	EXOC8	CDK2AP2			UGDH	RRAD	KLF7				PDGFRB	SELPLG		SHC4	NR4A3		PRR5L	SCX
CRLF1	F3	CDKN1B			VEGFC	SCX	KLF9				PDK2	SEMA7A		SLC41A2	NUAK2		PTPRJ	SERTAD2
CSGALNACT2	FAM189A1	CDKN2B			VGF	SERTAD2	KLHL21				PELI2	SERPINB2		SLIT2	OSGIN1		RALGDS	SLC16A6
CTU1	FAM83G	CDKN2C			ZFP69B	SGK1	LFNG				PER3	SERPINB8		SSBP3	PARD6B		RARA	SLC35E4
DAB2	FBXO30	CDON			ZGLP1	SLC16A6	LURAP1L				PGPEP1	SERPINE1		SSTR1	PER1		REC8	SOD2
DAW1	FEM1B	CEP162			ZNF804A	SLC35E4	MAFF				PHF21A	SLC20A1		TCF7	PER2		RHOBTB1	SPHK1
DCAF4	FEM1C	CGNL1				SNURF	MAFK				PHOSPHO2	SLCO4A1		TET3	PFKFB3		RNF144B	SPOCD1
DDX10	FERMT2	CHST12				SOCS1	MAP3K8				PIK3IP1	SLX9		TNFAIP8L3	PIM1		RNF44	SPRY2
DDX20	FILIP1L	CIART				SOD2	MB21D2				PKP2	SMN1		TNFRSF19	PIM3		RUNX2	STK38L
DDX21	FOS	CKLF-CMTM1				SPHK1	MCL1				PLAU	SPNS2		TNFRSF21	PLD6		SEC31B	TIMP3
DDX28	FOSB	CMBL				SPOCD1	MEX3B				PLCE1	STARD13		TNS1	PLEKHF1		SHISA2	TMEM217
DDX31	FOSL1	CMTM1				SPRY2	MIDEAS				PLD1	STC1		ZEB1	PLK3		SLC16A13	TNFAIP3
DGKI	FOSL2	CMTM8				SPRY4	MIDN				PLEKHA7	STEAP1B		ZNF365	PPP1R3B		SLC16A14	TRIM47
DKC1	FOXC1	COL13A1				STK38L	MNT				PLSCR4	SYTL3		ZNF469	PTGER4		SLC25A42	TSLP
DKK2	FOXC2	COL1A1				TIMP3	MXD1				PNPLA3	TAFA3			RBM7		SLC30A4	USP27X
DLC1	FOXD1	COL4A3				TMEM217	NAB1				PNRC1	TAGLN			RCAN1		SLC40A1	ZNF281
DLK2	FZD8	COL4A4				TNFAIP3	NEDD9				RAB26	TBX2			REL		SLC46A3	ZNF597
DNAJB4	G0S2	COQ8A				TRIM47	NFIL3				RARB	TFPI2			RELT		SMAD3
DNAJC2	GADD45A	CORO6				U2AF1	NFKBIA				RASL11A	TLCD3A			RND3		SMAD6
DNMBP	GADD45B	CRISPLD2				USP27X	NFKBIE				RFX5	TMEM158			SGK1		SNX15
DPF3	GATA6	CROT				ZNF281	NOCT				RHPN1	TMEM200A			SLC25A25		SOX12
DSP	GBP1	CSAD				ZNF597	NPAS4				RNF207	TNC			SNX18		SOX4
DUSP14	GBP2	CSF1					NR4A1				SAMD10	TNFAIP8			SOX9		SPEG
EAF1	GEM	CYP1B1					NR4A2				SATB1	TRPC4			TIPARP		SSH1
EIF1	GPCPD1	CYP26B1					NR4A3				SLC12A8	TUBB2A			TRAF1		STAT2
EIF5	GPR183	CYRIA					NUAK2				SLC26A4	U2AF1			TRIB1		SUOX
ELL	GPR3	DAAM2					OSGIN1				SLC29A2	UGDH			TUFT1		TCF7L2
ELL2	GREM1	DAG1					PARD6B				SLC2A11	VEGFC			USP53		TEN1-CDK3
ELOVL7	HBEGF	DAPK1					PER1				SLC2A12	VGF			ZBTB21		TESMIN
ENSG00000275464	HDAC9	DDIT4					PER2				SLC6A6	WDR20			ZC3H12A		THAP8
ENSG00000282936	HIVEP2	DENND2A					PFKFB3				SMPDL3A	WNK4			ZFP36		TLE3
ENSG00000283239	HIVEP3	DEPDC1B					PIM3				SREBF1	ZFP69B			ZNF267		TNFRSF11B
ENSG00000284024	HLX	DGLUCY					PLD6				STON1	ZNF804A			ZNF697		TNS2
ENSG00000284946	HOMER1	DHRS3					PLEKHF1				TEF						TRIM6
ENSG00000285025	HRH1	DIPK1A					PLK3				TMEM164						TVP23C-CDRT4
ENSG00000285505	HTR1B	DLG3					PMAIP1				TNFRSF1B						UPK3BL1
ENSG00000285976	IER2	DLX5					PPP1R15A				TNFSF9						USP30
ENSG00000288841	IER3	DPYSL2					PPP1R3B				TOX2						USP54
ENSG00000289281	IER5	DZIP1					PTGER4				TP53INP1						VMAC
ENTPD7	IFFO2	ECHDC2					PXDC1				TRIM6-TRIM34						WNT3
EPC2	IL1A	EDNRA					RBM7				TSPAN15						ZBTB44
EPN2	IL1B	EFNA1					RCAN1				VDR						ZBTB47
ERBIN	IL1RAP	EFNA4					REL				WNT7B						ZFP36L2
ESM1	IL6	EGFL8					RELT				YPEL3						ZRANB3
ETV4	INSIG1	ENGASE					RHOB				ZBED3
FAM126B	IQCJ-SCHIP1	ENSG00000124593					SAMD4A				ZFYVE28
FAM131A	IRAK2	ENSG00000250644					SERTAD1				ZNF33B
FAM131B	IRF1	ENSG00000255432					SLC19A2				ZNF395
FAM241A	ITPKC	ENSG00000258466					SLC25A25
FAM83H	JAG1	ENSG00000260342					SMAD7
FAM86B1	JMJD1C	ENSG00000265690					SNAI1
FBXO28	JUN	ENSG00000277400					SNAI2
FGD4	JUNB	ENSG00000283189					SNX18
FGF1	JUND	ENSG00000284057					SOWAHC
FGF2	KBTBD8	ENSG00000284906					SOX9
FGF5	KCTD11	ENSG00000284976					SPATA2L
FHL3	KDM6B	ENSG00000285779					SYDE2
FLNC	KIAA1217	EPB41					TIPARP
FOXL1	KLF10	EPDR1					TMEM88
FOXN2	KLF13	EPOP					TNFSF9
FOXP1	KLF2	EPOR					TRAF1
FRMD6	KLF3	ERCC6					TRIB1
FST	KLF6	EXTL3					TUFT1
FUOM	KLF7	F11R					USP36
GALNT4	KLHL21	FADS2					USP53
GBX2	LATS2	FAM102B					UTP14C
GCKR	LBH	FAM117B					ZBTB21
GDNF	LCAT	FAM20C					ZC3H12A
GFOD1	LIF	FAM217B					ZFP36
GJC1	LURAP1L	FAM229A					ZNF267
GLIS3	MAFF	FBXL14					ZNF274
GOLGA8F	MAFG	FBXO32					ZNF697
GOPC	MAFK	FBXO33
GPATCH2	MAP2K3	FCSK
GPATCH4	MB21D2	FHDC1
GRAMD1B	MCL1	FKBP7
GRPEL2	MEF2D	FLYWCH1
GSX2	MEX3B	FOXO4
GTPBP10	MIDN	FOXS1
GTPBP4	MIEF2	FRAT1
H2AC19	MNT	FRAT2
H2BC21	MOSMO	FUCA1
H2BC4	MSC	FZD2
H4C3	MXD1	GALM
HAS2	MYADM	GCA
HES4	MYC	GJD3
HIVEP1	NAB1	GLCCI1
HK2	NAB2	GLIS1
HS3ST3A1	NABP1	GLIS2
HSPB8	NEDD9	GLMP
HTD2	NFATC2	GM2A
IBA57	NFIL3	GMPR
ICAM1	NFKB1	GNAZ
IFRD1	NFKBIA	GNG2
IGFBP3	NFKBIE	GOLGA6L4
IKZF2	NIPAL1	GOLGA6L9
IKZF5	NIPAL4	GOLPH3L
IL11	NOCT	GPR162
IL12A	NR4A1	GPR39
IL32	NR4A2	GPRC5C
IL4R	NR4A3	GRAMD4
IL6R	NTF4	GUCY1B1
IL7R	NUAK2	HAS3
INHBA	OSGIN1	HCN3
INSYN2B	OTUD1	HDHD3
IRX5	P2RY11	HES1
ITGB3	PDGFA	HFE
ITPRIP	PER1	HMGCS1
JARID2	PER2	HMOX1
JRKL	PFKFB3	HRCT1
KBTBD11	PHLDA1	HSD11B1L
KCNH1	PIM3	HSPA12B
KCNK3	PINLYP	HSPA1A
KCNQ5	PLEKHO2	HSPA1B
KCTD5	PLK3	HSPA2
KCTD9	PPP1R10	HSPA5
KDM7A	PPP1R15B	ID2
KHDRBS3	PPP1R3B	IDH1
KIF1B	PTGER4	IER5L
KITLG	PTGS2	IFI44
KLF5	PXDC1	IFIT1
KLHL26	RAB23	IFIT2
KREMEN2	RBMS1	IFITM10
KRT34	REL	IFT27
KRTAP1-5	RELT	IGIP
KRTAP2-3	RGS2	IGSF3
KRTAP4-12	RGS3	IMPA2
KRTAP4-8	RGS4	IQCA1
LAMB3	RHOB	IQCD
LENG1	RRAD	IRF2
LIME1	RUNX1	IRF2BPL
LMCD1	SAMD4A	ITPKB
LONRF3	SDC4	KANK2
LRRC8C	SEMA7A	KBTBD7
LTO1	SERTAD1	KIAA0513
LUZP1	SERTAD3	KIZ
LYAR	SGK1	KLF9
LYSMD3	SH3RF2	KLHL24
MACIR	SKIL	KMT5C
MAD2L1BP	SLC19A2	KSR1
MAK16	SLC20A2	L3MBTL3
MAML2	SLC25A25	LCTL
MAP3K7CL	SNAI1	LDB1
MAP6D1	SNAI2	LDLR
MARCHF1	SNX18	LFNG
MARCHF3	SOCS1	LIPA
MARS2	SOCS5	LIPE
MED10	SOCS6	LMNB1
METRNL	SOWAHC	LMOD1
METTL1	SOX9	LPCAT1
METTL7B	SPATA2L	LRATD2
MFSD2A	SPRED3	LRFN3
MGLL	SPRY2	LRRC17
MICAL2	SPRY4	LRRC20
MICU3	SRF	LRRC23
MITF	STK38L	LRRC45
MOCS3	SYDE2	LRRN1
MOK	TBC1D10A	LZTS1
MRM1	TICAM1	MAB21L1
MRM3	TIMP3	MAB21L2
MRPS30	TIPARP	MAGEH1
MTF1	TLNRD1	MAMDC2
MYBL1	TMEM217	MANEA
MYNN	TMEM88	MANSC1
MYPN	TNFAIP3	MAP4K2
NALF1	TNFAIP8	MAST3
NAMPT	TRAF1	MBOAT1
NAT8L	TRIB1	MBTD1
NAV3	TSC22D1	MEGF6
NEK7	TSC22D2	MEGF8
NFKB2	TSC22D3	MEGF9
NFX1	TUFT1	MESP1
NFXL1	USP27X	MEX3A
NGDN	USP53	MFSD13A
NGF	ZC3H12A	MICALL2
NHS	ZC3H12C	MIDEAS
NIFK	ZFP36	MINDY1
NIP7	ZFP36L1	MKNK2
NKX3-1	ZFYVE27	MMP11
NLRP10	ZNF121	MMP15
NOB1	ZNF124	MPP2
NOC3L	ZNF175	MSI2
NOL11	ZNF222	MSRB1
NOP16	ZNF267	MTMR4
NOP2	ZNF274	MVB12B
NOP56	ZNF280C	MXD3
NOP58	ZNF281	MXD4
NPAS1	ZNF441	MXI1
NR3C2	ZNF469	MYLIP
NRG1	ZNF548	MYLK2
NSRP1	ZNF551	MYPOP
NT5C3A	ZNF597	MYRF
NTF3	ZNF644	NACAD
NUDT19	ZNF674	NANOS1
NUFIP1	ZNF697	NAPEPLD
ODC1	ZNF699	NARF
ODR4	ZSWIM4	NBEAL2
OSBP2		NDRG4
OSBPL6		NEURL1B
OTUD7B		NINJ1
OXTR		NOL4L
P2RX5		NPTXR
PAK1IP1		NRP2
PALM2AKAP2		NXPE3
PCDH1		OLFML2A
PCDH7		OMA1
PDCD11		OPN3
PDLIM4		OSR1
PDLIM5		OTX2
PGGT1B		P2RX6
PHC3		PANK1
PHF12		PANX2
PHLDA2		PAPPA
PIK3CD		PARD6G
PIP5K1A		PBX1
PITPNB		PCMTD1
PLAUR		PCYOX1L
PLCXD1		PDCD4
PLD6		PDCL
PMAIP1		PDE5A
PMEPA1		PDGFRB
PNO1		PDIA4
PNP		PDK2
POLK		PELI3
POLR1F		PFKFB4
POLR1G		PGPEP1
POLR3C		PHETA1
POLR3D		PHF7
PPAN		PHLDB1
PPIL4		PIANP
PPP1R15A		PIF1
PPRC1		PIK3IP1
PRELID3A		PIK3R3
PRSS53		PIR
PTHLH		PLA2R1
PTP4A1		PLAG1
PTPRE		PLAU
PTPRR		PLCD3
PTX3		PLCE1
PUM3		PLD1
PVR		PLEKHA7
PWP2		PLSCR4
QTRT2		PLXNB1
RAB33B		PNPLA3
RAB38		PNRC1
RABGEF1		POMGNT2
RAI14		PPARA
RAPH1		PPP1R3C
RASAL2		PPT2
RASEF		PRKCE
RASSF1		PRRT2
RASSF8		PTGFRN
RBM48		PTGIS
RBM7		PTPRJ
RCAN1		PWWP3A
RELB		RAB26
RELN		RAB27B
RGCC		RAB31
RGMB		RAB5B
RGS20		RAB9B
RIOK1		RAD9A
RIOK2		RALGDS
RIOK3		RARA
RIPK2		RARB
RND3		RASD2
RNF111		RASL10B
RNF113A		RASL11A
RNF114		RGL1
RNF138		RHPN1
RNF169		RNASE4
RNF19A		RNF141
RNF19B		RNF157
RNF25		RNF207
RPF2		RNF208
RRN3		RPS6KA1
RRP1		RRM2B
RRP12		RUNX2
RRP15		SALL2
RRP9		SCD
RRS1		SDC3
RSBN1		SDF2L1
RSC1A1		SEC31B
RSF1		SECTM1
RSL1D1		SEMA4B
RTL5		SESN1
RUNDC1		SH3D21
S1PR1		SH3PXD2B
SAT1		SKP2
SCG5		SLC12A8
SDE2		SLC16A13
SELPLG		SLC16A14
SERPINB2		SLC1A1
SERPINB8		SLC25A35
SERPINE1		SLC25A42
SERTAD2		SLC26A4
SETD1B		SLC29A2
SH2D5		SLC2A11
SH3BP5		SLC2A12
SH3BP5L		SLC40A1
SH3RF1		SLC46A1
SHC4		SLC46A3
SIK3		SLC6A6
SIRT1		SLC6A9
SLC16A6		SLC7A11
SLC20A1		SMAD6
SLC30A1		SMIM3
SLC35E4		SMO
SLC35G2		SMPDL3A
SLC41A2		SNCA
SLC4A7		SNN
SLC7A1		SNPH
SLIT2		SOX12
SLX9		SPACA6
SMN1		SREBF1
SMOX		SSPN
SMURF2		STON1
SNAPC1		SUFU
SNW1		SUOX
SNX24		SV2A
SOCS2		SYNGR1
SOD2		TBC1D16
SPHK1		TCF7L2
SPNS2		TEAD2
SPOCD1		TEF
SRFBP1		TFAP4
SRGAP1		THAP11
SSTR1		THAP8
ST3GAL1		THRA
STARD13		TLE3
STEAP1B		TMCC2
STK39		TMEM102
SYNE1		TMEM106B
SYTL3		TMEM107
TAF1A		TMEM117
TAGLN		TMEM121
TASOR2		TMEM164
TBX2		TMEM240
TERT		TMEM35A
TGDS		TMEM50B
THAP1		TMTC4
THG1L		TNFAIP8L1
THSD1		TNFRSF10D
TIMM10B		TNFRSF11B
TIMM23B		TNFRSF1B
TIMM9		TNFRSF25
TLCD3A		TNFSF9
TMEM11		TNRC6B
TMEM190		TNS2
TMEM200A		TOX2
TMEM233		TP53INP1
TNC		TRIB2
TNFRSF10A		TRIM22
TNFRSF12A		TRIM45
TNS1		TRIM62
TOB2		TRO
TP53BP2		TSHZ1
TRIM11		TSPAN15
TRIM35		TSPOAP1
TRIM36		TSSK3
TRIM47		TTC30B
TRIO		TTLL1
TRPC4		TUBD1
TSLP		UBA7
TWNK		UCN
TXNIP		ULK1
TXNL4B		UNC119
U2AF1		USP18
UAP1		VAMP1
UBL3		VASH1
UBR4		VGLL4
UFM1		VMAC
UFSP1		VSIR
URB1		WDR19
USP12		WFS1
USP36		WHRN
UTP3		WNT7B
UTP4		XKR8
VEGFC		XXYLT1
VGF		YPEL3
VGLL3		ZBTB12
VPS37B		ZBTB42
WARS2		ZC3HAV1
WDR20		ZCCHC24
WDR3		ZFP36L2
WDR43		ZNF117
WDR74		ZNF219
WDR75		ZNF248
WDR89		ZNF358
WNK4		ZNF362
YAE1		ZNF385A
YRDC		ZNF395
ZBTB11		ZNF618
ZBTB21		ZNF75D
ZBTB43		ZNF862
ZC3H8		ZSCAN2
ZCCHC7
ZCCHC8
ZEB1
ZFAND1
ZFPM2
ZNF134
ZNF17
ZNF282
ZNF304
ZNF317
ZNF329
ZNF408
ZNF484
ZNF530
ZNF586
ZNF622
ZNF670
ZNF692
ZNF777
ZNF800
ZNF804A
ZNHIT2
ZNHIT6
ZSWIM6
ZXDB
ZYX
